# Supplementary material for: Socio-Economic Factors Associated with Ethnic Disparities in SARS-CoV-2 Infection and Hospitalization
Source: Int J Environ Res Public Health. 2023 Aug 4;20(15):6521. doi: 10.3390/ijerph20156521 (PMC10418672; doi:10.3390/ijerph20156521)
Supplement: Supplementary file 1 [file ijerph-20-06521-s001.zip]

Archive with 1 entries (1 files):
- ijerph-2473947-supplementary.pdf
